# Supplementary material for: Physical Activity Frequency and Depression in the Spanish Population
Source: Int J Environ Res Public Health. 2022 Nov 9;19(22):14704. doi: 10.3390/ijerph192214704 (PMC9691247; doi:10.3390/ijerph192214704)
Supplement: Supplementary file 1 [file ijerph-19-14704-s001.zip]

Archive with 1 entries (1 files):
- ijerph-1953446-supplementary.pdf
